# Supplementary material for: Predictors and Prognostic Significance of Appropriate Implantable Cardioverter-Defibrillator Therapy in Primary Prevention Patients with Ischemic Cardiomyopathy
Source: J Clin Med. 2026 Jan 28;15(3):1033. doi: 10.3390/jcm15031033 (PMC12898167; doi:10.3390/jcm15031033)
Supplement: Supplementary file 1 [file jcm-15-01033-s001.zip]

Archive with 2 entries (2 files):
- File S1 Decision curve analysis of the ATh predictive model.pdf
- File S2 Examples of calculating the probability of adequate intervention supplementary.pdf
